# Supplementary material for: Synergistic Effect of Ginsenoside Rh2 Combines with Ionizing Radiation on CT26/luc Colon Carcinoma Cells and Tumor-Bearing Animal Model
Source: Pharmaceuticals (Basel). 2023 Aug 22;16(9):1188. doi: 10.3390/ph16091188 (PMC10535731; doi:10.3390/ph16091188)
Supplement: Supplementary file 1 [file pharmaceuticals-16-01188-s001.zip]

Archive with 1 entries (1 files):
- pharmaceuticals-2486638-supplementary.pdf
